# Supplementary material for: Recovery in gait and posture: a network-based approach to the assessment of rehabilitation effectiveness after spinal cord injury
Source: Front Netw Physiol. 2026 Jun 15;6:1853254. doi: 10.3389/fnetp.2026.1853254 (PMC13311040; doi:10.3389/fnetp.2026.1853254)
Supplement: Supplementary file 1 [file Table1.xlsx]

## Sheet: Data
	1	2	3	4	5	6	7	8	9	10	11	12	13	14	15	16	17	18	19	20	21	22	23	24	25	26	27	28	29	30	31	32	33	34	35	36	37	38	39	40	41	42	43	44	45	46	47	48	49
	Rehab	Day	Number Rat	Step Params	Angle Params	Average Max Angel	Average Min Angel	Average Step Duration (s)	Total Count Step	Average height Step	BBB Score left	BBB Score right	Rang Ladder Sum Steps	Rang Ladder Errors	Rang Ladder Score	M_amp_left	M_lat_left	H_amp_left	H_lat_left	M_amp_right	M_lat_right	H_amp_right	H_lat_right	Average Radiant Efficiency [p/s/cm²/sr] / [µW/cm²]	Area of spared tissue, %	Sync	TDS	Left front paw Median stride time	Left front paw Mean stride time	Left front paw Kvar stride time	Left front paw Frac stride time	Left front paw Median stride intl	Left front paw Mean stride intl	Left front paw Kvar stride intl	Left front paw Frac stride intl	Right front paw Median stride time	Right front paw Mean stride time	Right front paw Kvar stride time	Right front paw Frac stride time	Right front paw Median stride intl	Right front paw Mean stride intl	Right front paw Kvar stride intl	Right front paw Frac stride intl	Left hind paw Median stride time	Left hind paw Mean stride time	Left hind paw Kvar stride time	Left hind paw Frac stride time	Left hind paw Median stride intl	Left hind paw Mean stride intl
1	0	0	1	30	15	87.4135	66.2203	0.251314	241	13.8374	21	21	17.1	0	6	16.8	1.9	1.08	5.16	60.5	0.8	18.2	5.03	1440	98.094	0.171217	0.372281	0.323	0.317	0.048	3.152	0.327	0.302	0.046	3.065	0.329	0.315	0.037	3.171	0.337	0.321	0.04	3.04	0.329	0.335	0.034	2.982	0.327	0.32
2	0	0	2	30	10	81.1826	50.548	0.364461	136	11.2024	21	21	18	0	6	34	1	19.9	6.48	24.8	0.7	1.78	6.14		99.846	0.172455	0.268151	0.315	0.292	0.058	3.428	0.329	0.287	0.053	3.29	0.319	0.321	0.023	3.112	0.33	0.325	0.024	3.183	0.317	0.322	0.026	3.103	0.318	0.337
3	0	0	3	25	15	85.6838	65.0618	0.254944	118	6.6511	21	21	17.25	0	6	54.3	1.1	39.5	5.82	43.2	0.8	13.6	4.92		99.313			0.321	0.281	0.024	3.561	0.326	0.277	0.023	3.458	0.321	0.335	0.042	2.987	0.314	0.349	0.043	3.02	0.319	0.314	0.022	3.185	0.309	0.321
4	0	0	4	25	15	82.2803	51.6958	0.253425	219	16.3921	21	21	16.5	0	6	60.3	0.7	4.3	6.19	26.9	0.7	0.9	5.61		99.771	0.208725	0.539338	0.326	0.339	0.03	2.953	0.338	0.332	0.031	2.922	0.318	0.327	0.052	3.062	0.331	0.325	0.049	2.984	0.317	0.316	0.027	3.162	0.319	0.309
5	0	0	5	25	15	79.3213	59.8036	0.25	91	10.8937	21	21	18.25	0	6											0.196639	0.349781	0.32	0.351	0.01	2.847	0.336	0.352	0.011	2.95	0.325	0.322	0.036	3.108	0.309	0.329	0.038	3.119	0.321	0.28	0.037	3.568	0.313	0.284
6	0	0	6																									0.321	0.339	0.032	2.947	0.329	0.341	0.033	2.956	0.318	0.312	0.022	3.204	0.302	0.307	0.02	3.341	0.322	0.325	0.04	3.075	0.334	0.336
7	0	0	7																									0.322	0.319	0.017	3.14	0.319	0.309	0.017	3.212	0.32	0.321	0.07	3.113	0.31	0.315	0.076	3.16	0.319	0.326	0.04	3.067	0.317	0.327
8	0	0	8																									0.314	0.309	0.041	3.24	0.305	0.297	0.045	3.263	0.317	0.289	0.041	3.46	0.316	0.297	0.043	3.353	0.314	0.329	0.029	3.035	0.301	0.327
9	0	0	9																									0.322	0.336	0.025	2.979	0.314	0.35	0.025	3.087	0.312	0.33	0.044	3.026	0.314	0.316	0.048	3.128	0.322	0.327	0.032	3.059	0.337	0.341
10	0	0	10																									0.327	0.304	0.052	3.294	0.329	0.31	0.048	3.227	0.322	0.336	0.063	2.972	0.338	0.339	0.063	3.046	0.319	0.305	0.029	3.279	0.304	0.307
11	0	3	10	50	10	166.278	164.796	0	0	0	0	0	0			12.1	1.2	2.1	6.59	12.2	1.2	1.57	4.18			0.170025	0.513737	0.557	0.499	0.103	2.003	0.572	0.5	0.106	1.958	0.557	0.405	0.069	2.468	0.533	0.397	0.066	2.424	0.658	0.658	0.197	1.519	0.661	0.634
12	0	3	1	25	5	166.716	164.437	0.345833	8	5.07744	0	0	0			0.9	1	0.864	5.52	7.6	0.8	1.03	5.56	284900000	61.36	0.178073	0.397396	0.569	0.464	0.081	2.154	0.564	0.468	0.082	2.248	0.564	0.528	0.146	1.895	0.548	0.539	0.138	1.875	0.707	0.677	0.134	1.476	0.719	0.664
13	0	3	2	30	8	169.495	165.488	0.352778	18	4.42599	0	0	0			5.2	1.2	1.03	5.08	8.8	1.2	1.31	4.48	297100000	59.62	0.18578	0.458226	0.552	0.436	0.133	2.295	0.57	0.445	0.136	2.407	0.567	0.658	0.158	1.519	0.576	0.626	0.168	1.489	0.631	0.559	0.208	1.79	0.641	0.583
14	0	3	3	30	10	167.292	164.817	0.238889	3	3.42334	0	0	0			7.8	0.7	3.57	5.2	8.7	1.2	3.47	4.97	275100000	55.7	0.152328	0.238995	0.527	0.526	0.103	1.9	0.523	0.515	0.092	1.952	0.552	0.781	0.053	1.28	0.56	0.763	0.055	1.287	0.716	0.466	0.155	2.147	0.711	0.443
15	0	3	4	30	10	178.856	177.256	0	0	0	0	0	0													0.13306	0.405246	0.614	0.613	0.047	1.63	0.599	0.589	0.05	1.693	0.556	0.484	0.151	2.067	0.55	0.49	0.14	2.156	0.655	0.672	0.207	1.489	0.679	0.704
16	0	3	5	30	10	178.653	176.997	0	0	0	0	0	0			6.3	1.3			5.5	1.3			254800000	60.16	0.163198	0.53735	0.614	0.653	0.065	1.531	0.597	0.674	0.065	1.501	0.535	0.677	0.095	1.478	0.551	0.658	0.086	1.433	0.706	0.794	0.13	1.259	0.694	0.823
17	0	3	6	30	8	167.125	164.077	0.35	4	2.52588	0	0	0			7.1	1.3			9.6	1.3		10.6	242400000	58.86	0.218605	0.341146	0.593	0.406	0.162	2.461	0.607	0.399	0.165	2.464	0.55	0.452	0.137	2.213	0.544	0.455	0.13	2.259	0.696	0.605	0.184	1.653	0.661	0.631
18	0	3	7	50	10	165.235	156.564	0.491071	28	10.6772	0	0	0			10.7	1.6	0.4		7.9	1.1					0.20184	0.708871	0.558	0.488	0.113	2.05	0.553	0.478	0.104	2.034	0.535	0.491	0.151	2.036	0.559	0.5	0.163	2.06	0.702	0.592	0.229	1.689	0.688	0.595
19	0	3	8	50	10	169.306	160.721	0.434762	35	26.1464	0	0	0													0.167275	0.258466	0.588	0.491	0.14	2.037	0.596	0.483	0.149	2.088	0.544	0.528	0.16	1.893	0.553	0.514	0.15	1.803	0.722	0.799	0.25	1.251	0.703	0.797
20	1	3	10	30	8	139.953	80.1012	0.318406	230	23.9464	0	0	0			45.6	0.9	3.21	7.82	44.2	0.7	8.77	6.99
21	1	3	1	50	10	171.237	166.916	0.515789	19	7.38987	0	0	0			42.6	1.4	11.3	6.83	37.4	1.72	2.04	10.4	155400000	73.4543
22	1	3	2	50	10	158.638	154.398	0.341667	12	17.2705	0	0	0			41.4	1			43.4	1.4	3.04	5.99	180600000	63.7212
23	1	3	3	50	10	158.346	154.83	0.483333	2	10.8689	0	0	0			51.3	0.8	1.3	11.4	36.8	0.7	1.75	10.5	111700000	74.1749
24	1	3	4	50	10	176.131	172.165	0.359091	11	28.7699	0	0	0			38.5	1.8	2.74	7.14	43.1	0.8			149800000	74.6274
25	1	3	5	10	8	177.913	171.095	0	0	0	0	0	0			47.8	1.2	1.47	7.78	49.9	1.2	4.98	8.98	135900000	73.5482
26	1	3	6	30	8	165.378	162.463	0.4	10	8.98626	0	0	0			48.4	0.9	10.7	4.76	32	0.7	11.8	6.99
27	1	3	7	30	8	168.869	166.027	0.292857	7	7.31051	0	0	0
28	1	3	9	30	8	163.409	160.504	0.359524	14	3.95756	0	0	0
29	0	7	10	30	10	156.624	149.925	0.363462	26	6.00278	0	0	0			12.1	1.2	2.1	6.59	12.2	1.2	1.57	4.18			0.179611	0.609944
30	0	7	1	30	10	131.366	108.046	0.372523	37	4.01266	1	1	0			0.9	1	0.864	5.52	7.6	0.8	1.03	5.56	284900000	61.36	0.192568	0.554016	0.566	0.703	0.116	1.422	0.559	0.669	0.113	1.458	0.562	0.619	0.106	1.615	0.582	0.647	0.104	1.655	0.697	0.689	0.185	1.451	0.7	0.696
31	0	7	2	30	10	155.658	154.151	0	0	0	0	0	0			5.2	1.2	1.03	5.08	8.8	1.2	1.31	4.48	297100000	59.62	0.148408	0.346443	0.616	0.469	0.09	2.131	0.587	0.476	0.083	2.123	0.532	0.338	0.101	2.962	0.508	0.334	0.095	2.911	0.656	0.708	0.198	1.412	0.673	0.7
32	0	7	3	30	10	165.07	158.344	0.314286	14	6.28973	1	1	0			7.8	0.7	3.57	5.2	8.7	1.2	3.47	4.97	275100000	55.7	0.198154	0.473972	0.499	0.685	0.116	1.459	0.475	0.662	0.107	1.484	0.587	0.391	0.098	2.56	0.591	0.38	0.102	2.628	0.688	0.694	0.156	1.441	0.665	0.701
33	0	7	4	99	10	177.933	169.171	0.847692	65	5.8901	0	1	0													0.194111	0.393222	0.56	0.475	0.176	2.105	0.538	0.488	0.188	2.126	0.553	0.668	0.122	1.497	0.532	0.7	0.129	1.474	0.773	0.929	0.167	1.077	0.767	0.917
34	0	7	5	60	10	178.194	174.707	0.594737	19	7.8897	1	1	0			6.3	1.3			5.5	1.3			254800000	60.16	0.175799	0.394672	0.542	0.622	0.174	1.608	0.544	0.621	0.172	1.645	0.552	0.713	0.07	1.403	0.539	0.738	0.075	1.345	0.617	0.68	0.201	1.471	0.641	0.662
35	0	7	6	60	8	167.066	165.517	0	0	0	0	0	0			7.1	1.3			9.6	1.3		10.6	242400000	58.86	0.115083	0.101361	0.548	0.646	0.085	1.549	0.525	0.66	0.084	1.589	0.565	0.497	0.091	2.012	0.576	0.504	0.091	2.071	0.683	0.545	0.15	1.834	0.655	0.53
36	0	7	7	60	8	166.177	151.343	0.425731	57	10.2006	1	0	0			10.7	1.6	0.4		7.9	1.1					0.2135	0.679028	0.534	0.492	0.11	2.031	0.536	0.505	0.103	1.973	0.481	0.398	0.169	2.51	0.48	0.407	0.185	2.516	0.755	0.653	0.211	1.531	0.739	0.627
37	0	7	8	30	15	154.545	148.477	0.323611	12	7.30307	0	0	0													0.200896	0.659407	0.531	0.442	0.181	2.263	0.529	0.439	0.169	2.161	0.576	0.549	0.173	1.821	0.602	0.548	0.184	1.803	0.691	0.569	0.262	1.757	0.661	0.576
38	0	7	9	30	10	105.35	93.9696	0.335271	43	3.78085	0	1	0			10.5	1.4			9.5	1	0.337	5.04			0.235389	0.501694	0.53	0.501	0.099	1.995	0.556	0.492	0.101	2.017	0.524	0.555	0.09	1.802	0.537	0.58	0.085	1.75	0.699	0.681	0.167	1.469	0.71	0.657
39	1	7	1	50	15	159.164	155.727	0	0	0	2	2	0			42.6	1.4	11.3	6.83	37.4	1.72	2.04	10.4	155400000	73.4543	0.192568	0.554016	0.43	0.425	0.093	2.355	0.43	0.436	0.089	2.47	0.403	0.43	0.046	2.325	0.411	0.414	0.05	2.3	0.46	0.4	0.075	2.502	0.473	0.393
40	1	7	2	50	15	171.311	160.37	0.613333	30	9.99584	1	1	0			41.4	1			43.4	1.4	3.04	5.99	180600000	63.7212	0.148408	0.346443	0.423	0.401	0.083	2.491	0.409	0.421	0.087	2.441	0.417	0.462	0.103	2.162	0.41	0.478	0.104	2.207	0.446	0.37	0.043	2.702	0.437	0.382
41	1	7	3	90	30	171.156	140.861	0.556162	119	10.6539	0	0	0			51.3	0.8	1.3	11.4	36.8	0.7	1.75	10.5	111700000	74.1749	0.198154	0.473972	0.437	0.403	0.086	2.484	0.44	0.389	0.089	2.514	0.426	0.38	0.104	2.632	0.44	0.367	0.108	2.509	0.458	0.41	0.111	2.44	0.479	0.394
42	1	7	4	90	30	178.14	174.823	0.483333	2	7.03918	1	0	0			38.5	1.8	2.74	7.14	43.1	0.8			149800000	74.6274	0.194111	0.393222	0.42	0.341	0.054	2.93	0.421	0.335	0.051	3.051	0.415	0.383	0.076	2.608	0.408	0.378	0.08	2.666	0.463	0.499	0.094	2.006	0.47	0.508
43	1	7	5	120	10	170.261	167.958	0.858333	8	1.15656	1	2	0			47.8	1.2	1.47	7.78	49.9	1.2	4.98	8.98	135900000	73.5482	0.175799	0.394672	0.416	0.509	0.084	1.963	0.407	0.49	0.087	1.939	0.414	0.383	0.073	2.61	0.434	0.395	0.079	2.69	0.454	0.474	0.101	2.111	0.444	0.464
44	1	7	6	50	10	171.271	168.034	0.461111	9	7.08863	0	0	0			48.4	0.9	10.7	4.76	32	0.7	11.8	6.99					0.399	0.312	0.093	3.206	0.4	0.316	0.085	3.178	0.434	0.385	0.018	2.595	0.443	0.37	0.019	2.467	0.451	0.489	0.053	2.045	0.453	0.51
45	1	7	7	70	10	155.093	127.218	0.5	102	9.2836	1	0	0													0.2135	0.679028	0.412	0.367	0.076	2.725	0.429	0.355	0.082	2.637	0.451	0.338	0.041	2.961	0.47	0.354	0.04	2.96	0.492	0.448	0.077	2.234	0.514	0.468
46	1	7	8	120	15	168.719	159.394	0.600463	36	24.2635	1	0	0			42	1.3	1.79	9.74	26.1	1	4.71	5.66			0.200896	0.659407	0.443	0.514	0.081	1.947	0.426	0.496	0.08	1.9	0.406	0.448	0.064	2.234	0.394	0.458	0.067	2.249	0.504	0.471	0.085	2.121	0.517	0.456
47	1	7	9	120	15	163.635	152.752	0.410502	73	3.7292			0													0.235389	0.501694	0.438	0.375	0.046	2.67	0.429	0.383	0.041	2.711	0.447	0.401	0.074	2.496	0.456	0.383	0.068	2.448	0.489	0.5	0.109	1.998	0.485	0.501
48	0	14	10	80	14	132.463	117.509	0.491294	67	13.1037	2	1	0			12.1	1.2	2.1	6.59	12.2	1.2	1.57	4.18			0.110813	0.208033	0.529	0.409	0.064	2.444	0.531	0.426	0.068	2.385	0.568	0.422	0.183	2.37	0.587	0.421	0.194	2.428	0.602	0.921	0.191	1.086	0.592	0.885
49	0	14	1	60	15	151.077	126.447	0.531197	78	8.3901	2	2	0			0.9	1	0.864	5.52	7.6	0.8	1.03	5.56	284900000	61.36	0.152129	0.376045	0.575	0.437	0.139	2.288	0.552	0.457	0.148	2.305	0.593	0.303	0.091	3.302	0.62	0.318	0.094	3.226	0.711	0.66	0.2	1.516	0.679	0.676
50	0	14	2	80	20	148.371	143.278	0.652083	16	6.62451	2	2	0			5.2	1.2	1.03	5.08	8.8	1.2	1.31	4.48	297100000	59.62	0.172944	0.37325	0.562	0.508	0.13	1.969	0.55	0.531	0.139	1.979	0.612	0.637	0.108	1.57	0.609	0.625	0.104	1.644	0.737	0.631	0.07	1.584	0.73	0.632
51	0	14	3	80	14	157.342	153.67	0.627083	8	7.83598	2	2	0			7.8	0.7	3.57	5.2	8.7	1.2	3.47	4.97	275100000	55.7	0.211444	0.410361	0.557	0.627	0.067	1.595	0.536	0.657	0.068	1.553	0.584	0.584	0.105	1.713	0.564	0.587	0.106	1.643	0.714	1	0.19	1	0.749	1.041
52	0	14	4	80	14	128.648	68.8185	0.365902	218	22.1413	2	2	0													0.173139	0.319608	0.581	0.499	0.11	2.004	0.603	0.517	0.105	2.062	0.521	0.506	0.134	1.978	0.516	0.528	0.134	2.041	0.719	0.561	0.227	1.783	0.703	0.549
53	0	14	5	80	14	176.97	173.358	0.511111	15	3.09662	4	4	9.5	5	3.5	6.3	1.3			5.5	1.3			254800000	60.16	0.1675	0.451472	0.558	0.437	0.208	2.286	0.574	0.417	0.218	2.333	0.554	0.561	0.146	1.783	0.571	0.555	0.151	1.84	0.707	0.718	0.137	1.392	0.741	0.718
54	0	14	6	80	14	167.96	164.932	0.702381	7	6.62714	1	1	0			7.1	1.3			9.6	1.3		10.6	242400000	58.86	0.168472	0.381944	0.499	0.703	0.114	1.423	0.491	0.717	0.118	1.473	0.537	0.449	0.06	2.228	0.556	0.465	0.059	2.187	0.721	0.698	0.11	1.434	0.737	0.716
55	0	14	7	80	14	141.689	130.025	0.477778	45	8.71052	3	3	0			10.7	1.6	0.4		7.9	1.1					0.19416	0.506361	0.543	0.62	0.187	1.614	0.518	0.638	0.179	1.594	0.584	0.523	0.08	1.912	0.563	0.525	0.081	1.968	0.794	0.696	0.181	1.438	0.767	0.666
56	0	14	8	80	14	55.1172	47.3406	0.591176	34	5.33965	1	1	0													0.117049	0.383333	0.542	0.7	0.025	1.428	0.534	0.707	0.025	1.417	0.583	0.675	0.045	1.482	0.568	0.698	0.043	1.465	0.673	0.636	0.104	1.571	0.672	0.62
57	0	14	9	80	14	91.5427	71.559	0.453581	121	11.5272	3	2	0			10.5	1.4			9.5	1	0.337	5.04			0.129493	0.263629	0.513	0.621	0.111	1.61	0.502	0.64	0.114	1.586	0.539	0.621	0.136	1.61	0.546	0.629	0.141	1.646	0.673	0.847	0.122	1.181	0.683	0.876
58	1	14	10	80	40	155.59	148.352	0.64697	11	10.2777	5	5	2	1.5	5	45.6	0.9	3.21	7.82	44.2	0.7	8.77	6.99			0.137603	0.318895	0.408	0.372	0.068	2.688	0.421	0.363	0.067	2.654	0.403	0.427	0.119	2.34	0.399	0.43	0.131	2.276	0.469	0.445	0.088	2.249	0.477	0.46
59	1	14	1	80	14	124.289	107.862	0.446429	84	14.541	4	5	0			42.6	1.4	11.3	6.83	37.4	1.72	2.04	10.4	155400000	73.4543	0.157658	0.367472	0.432	0.49	0.084	2.039	0.445	0.488	0.085	2.03	0.397	0.444	0.064	2.252	0.379	0.442	0.068	2.302	0.451	0.502	0.132	1.99	0.446	0.518
60	1	14	2	50	20	144.735	134.176	0.518056	36	5.24601	6	6	8	4	2	41.4	1			43.4	1.4	3.04	5.99	180600000	63.7212	0.151139	0.319056	0.443	0.46	0.077	2.172	0.45	0.457	0.084	2.146	0.398	0.407	0.06	2.454	0.413	0.424	0.058	2.499	0.45	0.503	0.144	1.99	0.457	0.505
61	1	14	3	50	20	140.768	131.249	0.504	25	7.37374	9	9	1.5	0	5	51.3	0.8	1.3	11.4	36.8	0.7	1.75	10.5	111700000	74.1749	0.188139	0.425611	0.418	0.445	0.059	2.246	0.407	0.438	0.056	2.344	0.412	0.463	0.071	2.158	0.421	0.445	0.075	2.141	0.498	0.434	0.102	2.302	0.511	0.451
62	1	14	4	80	30	140.878	122.918	0.622358	41	8.04791	9	9	3	2	5	38.5	1.8	2.74	7.14	43.1	0.8			149800000	74.6274	0.166111	0.408167	0.448	0.54	0.129	1.851	0.438	0.557	0.135	1.817	0.442	0.481	0.094	2.077	0.446	0.49	0.091	2.036	0.478	0.424	0.072	2.359	0.461	0.431
63	1	14	5	100	30	153.597	150.439	1.29167	4	3.58484	9	9	9.5	4	5	47.8	1.2	1.47	7.78	49.9	1.2	4.98	8.98	135900000	73.5482	0.184722	0.366722	0.407	0.308	0.078	3.247	0.404	0.297	0.076	3.33	0.418	0.511	0.095	1.958	0.417	0.529	0.091	1.999	0.441	0.59	0.131	1.695	0.454	0.614
64	1	14	6	100	30	153.483	135.46	0.460156	64	12.3214	5	5	6	6	5	48.4	0.9	10.7	4.76	32	0.7	11.8	6.99			0.164861	0.356778	0.423	0.314	0.088	3.186	0.427	0.326	0.082	3.269	0.417	0.392	0.042	2.551	0.427	0.394	0.042	2.645	0.473	0.425	0.062	2.352	0.465	0.445
65	1	14	7	100	20	164.562	158.636	0.678788	22	6.90349	9	9														0.144541	0.393333	0.434	0.494	0.078	2.026	0.428	0.482	0.078	2.025	0.416	0.367	0.06	2.722	0.4	0.385	0.06	2.814	0.457	0.487	0.122	2.052	0.476	0.481
66	1	14	8	80	40	157.28	144.176	0.494231	26	8.76589	5	5	5.5	1.5	5	42	1.3	1.79	9.74	26.1	1	4.71	5.66			0.185523	0.403676	0.421	0.451	0.042	2.218	0.429	0.44	0.045	2.321	0.41	0.468	0.05	2.138	0.416	0.467	0.047	2.201	0.468	0.368	0.109	2.714	0.453	0.377
67	0	21	10	80	30	134.651	102.003	0.491188	87	9.78629	5	5	8	1.5	4.5	12.1	1.2	2.1	6.59	12.2	1.2	1.57	4.18			0.168292	0.356528	0.535	0.654	0.145	1.528	0.518	0.647	0.15	1.528	0.605	0.608	0.107	1.644	0.626	0.627	0.098	1.703	0.712	0.84	0.224	1.191	0.679	0.8
68	0	21	1	80	40	146.975	112.867	0.736667	70	11.6339	6	6	12	10	2	0.9	1	0.864	5.52	7.6	0.8	1.03	5.56	284900000	61.36	0.155459	0.371561	0.559	0.379	0.071	2.639	0.569	0.382	0.076	2.755	0.572	0.567	0.113	1.763	0.55	0.552	0.103	1.831	0.688	0.735	0.151	1.36	0.692	0.766
69	0	21	2	60	40	121.417	98.0125	0.650694	24	6.52302	5	5	6.5	1	5	5.2	1.2	1.03	5.08	8.8	1.2	1.31	4.48	297100000	59.62	0.193359	0.517318	0.6	0.651	0.054	1.535	0.61	0.667	0.059	1.523	0.512	0.488	0.121	2.051	0.524	0.471	0.119	1.969	0.709	0.588	0.19	1.702	0.708	0.582
70	0	21	3	120	40	156.507	112.015	0.864502	77	7.50046	6	6	7.5	3	5	7.8	0.7	3.57	5.2	8.7	1.2	3.47	4.97	275100000	55.7	0.153484	0.347298	0.565	0.568	0.089	1.759	0.584	0.566	0.092	1.784	0.571	0.492	0.124	2.031	0.577	0.469	0.132	1.979	0.793	0.674	0.242	1.483	0.763	0.679
71	0	21	5	120	40	177.12	170.392	0.7	42	11.7969	7	6	12	10	2	6.3	1.3			5.5	1.3			254800000	60.16	0.171694	0.425328	0.558	0.422	0.081	2.368	0.557	0.418	0.084	2.366	0.582	0.546	0.145	1.831	0.605	0.523	0.132	1.851	0.689	0.692	0.231	1.446	0.659	0.676
72	0	21	6	120	40	175.148	173.326	0	0	0	4	4	0			7.1	1.3			9.6	1.3		10.6	242400000	58.86	0.171391	0.299841	0.544	0.506	0.172	1.976	0.542	0.492	0.167	1.967	0.556	0.653	0.067	1.531	0.551	0.627	0.066	1.556	0.699	0.81	0.184	1.235	0.69	0.782
73	0	21	7	100	40	68.9867	54.1701	0.609877	27	7.8339	4	4	6	2	5	10.7	1.6	0.4		7.9	1.1					0.184573	0.500667	0.537	0.522	0.072	1.916	0.551	0.541	0.075	2.006	0.522	0.45	0.092	2.224	0.528	0.443	0.094	2.16	0.686	0.72	0.264	1.389	0.697	0.7
74	0	21	9	80	30	121.241	102.798	0.48046	58	10.1118	5	5	6.5	0	5	10.5	1.4			9.5	1	0.337	5.04			0.127848	0.351931	0.532	0.511	0.13	1.956	0.541	0.5	0.135	1.953	0.56	0.616	0.192	1.624	0.557	0.602	0.202	1.561	0.68	0.578	0.106	1.731	0.675	0.565
75	1	21	10	80	40	132.017	116.242	0.519369	37	10.8318	11	11	7	3	3	45.6	0.9	3.21	7.82	44.2	0.7	8.77	6.99					0.393	0.466	0.082	2.148	0.397	0.452	0.083	2.124	0.394	0.401	0.062	2.491	0.402	0.39	0.065	2.568	0.469	0.554	0.042	1.803	0.448	0.532
76	1	21	1	80	30	157.908	138.971	0.538136	59	41.2422	8	8	7	1.5	3.5	42.6	1.4	11.3	6.83	37.4	1.72	2.04	10.4	155400000	73.4543			0.422	0.334	0.102	2.997	0.405	0.335	0.093	2.911	0.408	0.532	0.106	1.878	0.423	0.553	0.105	1.793	0.453	0.55	0.098	1.817	0.433	0.574
77	1	21	2	80	40	146.545	126.019	0.611275	68	12.5818	12	12	10.5	3	3.5	41.4	1			43.4	1.4	3.04	5.99	180600000	63.7212			0.457	0.356	0.081	2.809	0.452	0.37	0.078	2.881	0.445	0.415	0.091	2.408	0.429	0.436	0.095	2.408	0.44	0.492	0.091	2.034	0.461	0.47
78	1	21	3	80	40	172.009	153.866	0.643889	60	7.83824	10	10	7.5	3	5	51.3	0.8	1.3	11.4	36.8	0.7	1.75	10.5	111700000	74.1749			0.423	0.499	0.056	2.004	0.431	0.507	0.051	2.028	0.441	0.499	0.077	2.004	0.454	0.51	0.071	1.935	0.418	0.42	0.133	2.381	0.427	0.426
79	1	21	4	80	40	73.2178	34.4436	0.4311	97	5.48788	12	12	6.5	2.5	3.5	38.5	1.8	2.74	7.14	43.1	0.8			149800000	74.6274			0.449	0.401	0.109	2.496	0.431	0.405	0.105	2.467	0.447	0.48	0.07	2.084	0.438	0.475	0.064	2.168	0.47	0.46	0.07	2.172	0.489	0.482
80	1	21	5	80	40	175.186	146.244	0.687843	85	6.57734	10	10	10.5	1.5	4.5	47.8	1.2	1.47	7.78	49.9	1.2	4.98	8.98	135900000	73.5482			0.436	0.339	0.083	2.948	0.44	0.329	0.077	2.89	0.455	0.36	0.064	2.778	0.475	0.354	0.065	2.862	0.473	0.474	0.106	2.108	0.465	0.467
81	1	21	6	80	40	159.971	142.198	0.476144	51	22.8546	8	8				48.4	0.9	10.7	4.76	32	0.7	11.8	6.99					0.44	0.413	0.028	2.423	0.429	0.408	0.03	2.397	0.435	0.388	0.078	2.578	0.418	0.39	0.079	2.59	0.469	0.475	0.116	2.105	0.477	0.478
82	1	21	8	80	40	131.702	73.8019	0.437879	165	13.6536	9	9	7	1.5	6	42	1.3	1.79	9.74	26.1	1	4.71	5.66					0.438	0.45	0.085	2.222	0.458	0.447	0.076	2.168	0.438	0.258	0.096	3.879	0.438	0.258	0.098	3.908	0.448	0.336	0.111	2.979	0.446	0.332
83	0	28	10	80	30	160.195	133.679	0.463004	91	9.3232	8	8	6.5	2.5	4	12.1	1.2	2.1	6.59	12.2	1.2	1.57	4.18					0.584	0.376	0.107	2.659	0.594	0.36	0.117	2.544	0.516	0.421	0.162	2.378	0.518	0.421	0.178	2.391	0.668	0.735	0.177	1.36	0.661	0.733
84	0	28	1	80	30	112.072	92.2269	0.621717	66	9.58232	8	8	13	9	2	0.9	1	0.864	5.52	7.6	0.8	1.03	5.56	284900000	61.36	0.0711667	0.136694	0.561	0.511	0.121	1.958	0.58	0.498	0.123	1.963	0.588	0.569	0.122	1.757	0.582	0.558	0.118	1.728	0.631	0.79	0.215	1.266	0.61	0.791
85	0	28	2	80	30	145.062	101.013	0.741111	60	10.4081	8	7	6	0	5	5.2	1.2	1.03	5.08	8.8	1.2	1.31	4.48	297100000	59.62	0.136116	0.24825	0.537	0.569	0.159	1.756	0.551	0.569	0.167	1.802	0.519	0.563	0.095	1.775	0.517	0.587	0.096	1.799	0.737	0.478	0.15	2.092	0.746	0.495
86	0	28	3	80	30	143.2	77.7081	0.562281	152	11.9592	7	8	9	3.5	5	7.8	0.7	3.57	5.2	8.7	1.2	3.47	4.97	275100000	55.7	0.0776667	0.116282	0.519	0.621	0.129	1.611	0.538	0.628	0.129	1.605	0.533	0.422	0.151	2.37	0.536	0.434	0.163	2.358	0.714	0.674	0.28	1.484	0.736	0.684
87	0	28	5	80	30	170.068	165.15	0.686364	11	6.33521		8	14	10	2	6.3	1.3			5.5	1.3			254800000	60.16	0.128167	0.334333	0.575	0.485	0.104	2.063	0.6	0.476	0.101	2.123	0.493	0.505	0.033	1.981	0.509	0.513	0.035	2.028	0.622	0.792	0.222	1.263	0.634	0.794
88	0	28	6	80	30	170.105	163.877	0.6375	4	8.11625	5	5				7.1	1.3			9.6	1.3		10.6	242400000	58.86	0.13775	0.312028	0.556	0.346	0.111	2.892	0.575	0.359	0.101	2.845	0.53	0.45	0.11	2.223	0.544	0.433	0.107	2.148	0.762	0.776	0.149	1.289	0.787	0.797
89	0	28	7	80	30	89.8497	58.9916	0.584416	77	6.86665	8	9	7.5	0.5	5	10.7	1.6	0.4		7.9	1.1					0.187528	0.388889	0.581	0.496	0.167	2.014	0.601	0.49	0.182	2.112	0.556	0.758	0.095	1.32	0.554	0.741	0.093	1.324	0.759	0.715	0.145	1.399	0.795	0.737
90	0	28	9	80	30	83.3521	68.7978	0.5	44	17.3029	7	7	8	1.5	5	10.5	1.4			9.5	1	0.337	5.04					0.545	0.638	0.143	1.566	0.522	0.623	0.153	1.574	0.503	0.698	0.17	1.433	0.514	0.7	0.156	1.403	0.662	0.742	0.207	1.348	0.649	0.708
91	1	28	10	80	30	144.192	116.845	0.811111	57	11.583	13	13	8.5	5	3.5	45.6	0.9	3.21	7.82	44.2	0.7	8.77	6.99					0.367	0.373	0.038	2.681	0.37	0.376	0.039	2.66	0.374	0.37	0.037	2.703	0.377	0.373	0.038	2.681	0.381	0.387	0.042	2.584	0.384	0.39
92	1	28	1	80	30	157.861	138.389	0.711842	38	9.13781	12	12	5	0	5	42.6	1.4	11.3	6.83	37.4	1.72	2.04	10.4	155400000	73.4543			0.372	0.368	0.042	2.717	0.375	0.371	0.041	2.695	0.368	0.374	0.038	2.674	0.371	0.377	0.039	2.653	0.382	0.389	0.045	2.571	0.385	0.392
93	1	28	2	80	30	163.663	144.009	0.688426	72	7.33326	14	14	7	2	4	41.4	1			43.4	1.4	3.04	5.99	180600000	63.7212			0.365	0.371	0.039	2.695	0.368	0.374	0.04	2.674	0.372	0.369	0.036	2.71	0.375	0.372	0.037	2.688	0.379	0.385	0.042	2.597	0.382	0.388
94	1	28	3	80	30	130.054	107.487	0.587158	61	8.07479	12	12	8	1	5	51.3	0.8	1.3	11.4	36.8	0.7	1.75	10.5	111700000	74.1749			0.381	0.377	0.045	2.653	0.384	0.38	0.046	2.632	0.375	0.381	0.041	2.625	0.378	0.384	0.042	2.604	0.392	0.398	0.049	2.513	0.395	0.401
95	1	28	4	80	30	144.377	101.205	0.5645	100	6.3145	14	14	7	0.5	5	38.5	1.8	2.74	7.14	43.1	0.8			149800000	74.6274			0.369	0.365	0.037	2.74	0.372	0.368	0.038	2.717	0.366	0.372	0.035	2.688	0.369	0.375	0.036	2.667	0.38	0.386	0.043	2.591	0.383	0.389
96	1	28	5	80	30	172.947	142.099	0.522786	128	8.52527	12	12	10.5	1	5	47.8	1.2	1.47	7.78	49.9	1.2	4.98	8.98	135900000	73.5482			0.377	0.383	0.044	2.611	0.38	0.386	0.045	2.591	0.371	0.377	0.04	2.653	0.374	0.38	0.041	2.632	0.385	0.391	0.046	2.558	0.388	0.394
97	1	28	6	80	30	130.245	93.7811	0.549291	94	19.2271	10	12	8	1	6	48.4	0.9	10.7	4.76	32	0.7	11.8	6.99					0.363	0.369	0.036	2.71	0.366	0.372	0.037	2.688	0.37	0.366	0.034	2.732	0.373	0.369	0.035	2.71	0.377	0.383	0.04	2.611	0.38	0.386
98	1	28	8	80	30	142.164	118.931	0.434098	109	16.5171	12	12	8	1.5	5	42	1.3	1.79	9.74	26.1	1	4.71	5.66					0.385	0.381	0.047	2.625	0.388	0.384	0.048	2.604	0.379	0.385	0.043	2.597	0.382	0.388	0.044	2.577	0.396	0.402	0.051	2.488	0.399	0.405
99	0	11	1								1	2
100	0	11	2								1	1
101	0	11	3								2	2
102	0	11	4								1	1
103	0	11	5								1	1
104	0	11	6								0	0
105	0	11	7								1	1
106	0	11	8								0	0
107	0	11	9								1	1
108	0	11	10								0	1
109	0	18	1								4	4
110	0	18	2								4	4
111	0	18	3								3	3
112	0	18	4								3	3
113	0	18	5								6	6
114	0	18	6								3	3
115	0	18	7								3	4
116	0	18	8								1	1
117	0	18	9								4	4
118	0	18	10								3	3
119	0	25	1								6	7
120	0	25	2								6	7
121	0	25	3								7	7
122	0	25	5								7	7
123	0	25	6								5	5
124	0	25	7								7	7
125	0	25	9								6	6
126	0	25	10								6	6
127	1	11	1								3	3
128	1	11	2								3	3
129	1	11	3								4	4
130	1	11	4								7	8
131	1	11	5								8	8
132	1	11	6								2	2
133	1	11	7								7	8
134	1	11	8								4	4
135	1	11	10								2	2
136	1	18	1								6	6
137	1	18	2								8	8
138	1	18	3								10	10
139	1	18	4								12	12
140	1	18	5								10	10
141	1	18	6								7	7
142	1	18	7								12	12
143	1	18	8								8	8
144	1	18	10								11	11
145	1	25	1								10	10
146	1	25	2								14	14
147	1	25	3								12	12
148	1	25	4								12	12
149	1	25	5								11	11
150	1	25	6								8	8
151	1	25	7								12	12
152	1	25	8								10	10
153	1	25	10								11	11
[truncated: 26 more columns]

## Sheet: Links
		1	2	3	4	5	6	7	8	9	10	11	12	13	14	15	16	17	18	19	20	21	22	23	24	25	26	27	28	29	30	31	32	33	34	35	36	37	38	39	40	41	42	43	44	45	46	47	48
		Rehab	Day	Number Rat	Step Params	Angle Params	Average Max Angel	Average Min Angel	Average Step Duration (s)	Total Count Step	Average height Step	BBB Score left	BBB Score right	Rang Ladder Sum Steps	Rang Ladder Errors	Rang Ladder Score	M_amp_left	M_lat_left	H_amp_left	H_lat_left	M_amp_right	M_lat_right	H_amp_right	H_lat_right	Average Radiant Efficiency [p/s/cm²/sr] / [µW/cm²]	Area of spared tissue, %	Sync	TDS	Left front paw Median stride time	Left front paw Mean stride time	Left front paw Kvar stride time	Left front paw Frac stride time	Left front paw Median stride intl	Left front paw Mean stride intl	Left front paw Kvar stride intl	Left front paw Frac stride intl	Right front paw Median stride time	Right front paw Mean stride time	Right front paw Kvar stride time	Right front paw Frac stride time	Right front paw Median stride intl	Right front paw Mean stride intl	Right front paw Kvar stride intl	Right front paw Frac stride intl	Left hind paw Median stride time	Left hind paw Mean stride time	Left hind paw Kvar stride time	Left hind paw Frac stride time	Left hind paw Median stride intl
1	Rehab	1	1	1	1	1	1	1	1	1	1	1	1	1	1	1	1	1	1	1	1	1	1	1	1	1	1	1	1	1	1	1	1	1	1	1	1	1	1	1	1	1	1	1	1	1	1	1	1
2	Day	1	1	1	1	1	1	1	1	1	1	1	1	1	1	1	1	1	1	1	1	1	1	1	1	1	1	1	1	1	1	1	1	1	1	1	1	1	1	1	1	1	1	1	1	1	1	1	1
3	Number Rat	1	1	1	1	1	1	1	1	1	1	1	1	1	1	1	1	1	1	1	1	1	1	1	1	1	1	1	1	1	1	1	1	1	1	1	1	1	1	1	1	1	1	1	1	1	1	1	1
4	Step Params	1	1	1	1	1	1	1	1	1	1	1	1	1	1	1	1	1	1	1	1	1	1	1	1	1	1	1	1	1	1	1	1	1	1	1	1	1	1	1	1	1	1	1	1	1	1	1	1
5	Angle Params	1	1	1	1	1	1	1	1	1	1	1	1	1	1	1	1	1	1	1	1	1	1	1	1	1	1	1	1	1	1	1	1	1	1	1	1	1	1	1	1	1	1	1	1	1	1	1	1
6	Average Max Angel	1	1	1	1	1	1	1	1	1	1	1	1	1	1	1	1	1	1	1	1	1	1	1	1	1	1	1	1	1	1	1	1	1	1	1	1	1	1	1	1	1	1	1	1	1	1	1	1
7	Average Min Angel	1	1	1	1	1	1	1	1	1	1	1	1	1	1	1	1	1	1	1	1	1	1	1	1	1	1	1	1	1	1	1	1	1	1	1	1	1	1	1	1	1	1	1	1	1	1	1	1
8	Average Step Duration (s)	1	1	1	1	1	1	1	1	1	1	1	1	1	1	1	1	1	1	1	1	1	1	1	1	1	1	1	1	1	1	1	1	1	1	1	1	1	1	1	1	1	1	1	1	1	1	1	1
9	Total Count Step	1	1	1	1	1	1	1	1	1	1	1	1	1	1	1	1	1	1	1	1	1	1	1	1	1	1	1	1	1	1	1	1	1	1	1	1	1	1	1	1	1	1	1	1	1	1	1	1
10	Average height Step	1	1	1	1	1	1	1	1	1	1	1	1	1	1	1	1	1	1	1	1	1	1	1	1	1	1	1	1	1	1	1	1	1	1	1	1	1	1	1	1	1	1	1	1	1	1	1	1
11	BBB Score left	1	1	1	1	1	1	1	1	1	1	1	1	1	1	1	1	1	1	1	1	1	1	1	1	1	1	1	1	1	1	1	1	1	1	1	1	1	1	1	1	1	1	1	1	1	1	1	1
12	BBB Score right	1	1	1	1	1	1	1	1	1	1	1	1	1	1	1	1	1	1	1	1	1	1	1	1	1	1	1	1	1	1	1	1	1	1	1	1	1	1	1	1	1	1	1	1	1	1	1	1
13	Rang Ladder Sum Steps	1	1	1	1	1	1	1	1	1	1	1	1	1	1	1	1	1	1	1	1	1	1	1	1	1	1	1	1	1	1	1	1	1	1	1	1	1	1	1	1	1	1	1	1	1	1	1	1
14	Rang Ladder Errors	1	1	1	1	1	1	1	1	1	1	1	1	1	1	1	1	1	1	1	1	1	1	1	1	1	1	1	1	1	1	1	1	1	1	1	1	1	1	1	1	1	1	1	1	1	1	1	1
15	Rang Ladder Score	1	1	1	1	1	1	1	1	1	1	1	1	1	1	1	1	1	1	1	1	1	1	1	1	1	1	1	1	1	1	1	1	1	1	1	1	1	1	1	1	1	1	1	1	1	1	1	1
16	M_amp_left	1	1	1	1	1	1	1	1	1	1	1	1	1	1	1	1	1	1	1	1	1	1	1	1	1	1	1	1	1	1	1	1	1	1	1	1	1	1	1	1	1	1	1	1	1	1	1	1
17	M_lat_left	1	1	1	1	1	1	1	1	1	1	1	1	1	1	1	1	1	1	1	1	1	1	1	1	1	1	1	1	1	1	1	1	1	1	1	1	1	1	1	1	1	1	1	1	1	1	1	1
18	H_amp_left	1	1	1	1	1	1	1	1	1	1	1	1	1	1	1	1	1	1	1	1	1	1	1	1	1	1	1	1	1	1	1	1	1	1	1	1	1	1	1	1	1	1	1	1	1	1	1	1
19	H_lat_left	1	1	1	1	1	1	1	1	1	1	1	1	1	1	1	1	1	1	1	1	1	1	1	1	1	1	1	1	1	1	1	1	1	1	1	1	1	1	1	1	1	1	1	1	1	1	1	1
20	M_amp_right	1	1	1	1	1	1	1	1	1	1	1	1	1	1	1	1	1	1	1	1	1	1	1	1	1	1	1	1	1	1	1	1	1	1	1	1	1	1	1	1	1	1	1	1	1	1	1	1
21	M_lat_right	1	1	1	1	1	1	1	1	1	1	1	1	1	1	1	1	1	1	1	1	1	1	1	1	1	1	1	1	1	1	1	1	1	1	1	1	1	1	1	1	1	1	1	1	1	1	1	1
22	H_amp_right	1	1	1	1	1	1	1	1	1	1	1	1	1	1	1	1	1	1	1	1	1	1	1	1	1	1	1	1	1	1	1	1	1	1	1	1	1	1	1	1	1	1	1	1	1	1	1	1
23	H_lat_right	1	1	1	1	1	1	1	1	1	1	1	1	1	1	1	1	1	1	1	1	1	1	1	1	1	1	1	1	1	1	1	1	1	1	1	1	1	1	1	1	1	1	1	1	1	1	1	1
24	Average Radiant Efficiency	1	1	1	1	1	1	1	1	1	1	1	1	1	1	1	1	1	1	1	1	1	1	1	1	1	1	1	1	1	1	1	1	1	1	1	1	1	1	1	1	1	1	1	1	1	1	1	1
25	Area of spared tissue, %	1	1	1	1	1	1	1	1	1	1	1	1	1	1	1	1	1	1	1	1	1	1	1	1	1	1	1	1	1	1	1	1	1	1	1	1	1	1	1	1	1	1	1	1	1	1	1	1
26	Sync	1	1	1	1	1	1	1	1	1	1	1	1	1	1	1	1	1	1	1	1	1	1	1	1	1	1	1	1	1	1	1	1	1	1	1	1	1	1	1	1	1	1	1	1	1	1	1	1
27	TDS	1	1	1	1	1	1	1	1	1	1	1	1	1	1	1	1	1	1	1	1	1	1	1	1	1	1	1	1	1	1	1	1	1	1	1	1	1	1	1	1	1	1	1	1	1	1	1	1
28	Left front paw Median stride time	1	1	1	1	1	1	1	1	1	1	1	1	1	1	1	1	1	1	1	1	1	1	1	1	1	1	1	1	1	1	1	1	1	1	1	1	1	1	1	1	1	1	1	1	1	1	1	1
29	Left front paw Mean stride time	1	1	1	1	1	1	1	1	1	1	1	1	1	1	1	1	1	1	1	1	1	1	1	1	1	1	1	1	1	1	1	1	1	1	1	1	1	1	1	1	1	1	1	1	1	1	1	1
30	Left front paw Kvar stride time	1	1	1	1	1	1	1	1	1	1	1	1	1	1	1	1	1	1	1	1	1	1	1	1	1	1	1	1	1	1	1	1	1	1	1	1	1	1	1	1	1	1	1	1	1	1	1	1
31	Left front paw Frac stride time	1	1	1	1	1	1	1	1	1	1	1	1	1	1	1	1	1	1	1	1	1	1	1	1	1	1	1	1	1	1	1	1	1	1	1	1	1	1	1	1	1	1	1	1	1	1	1	1
32	Left front paw Median stride intl	1	1	1	1	1	1	1	1	1	1	1	1	1	1	1	1	1	1	1	1	1	1	1	1	1	1	1	1	1	1	1	1	1	1	1	1	1	1	1	1	1	1	1	1	1	1	1	1
33	Left front paw Mean stride intl	1	1	1	1	1	1	1	1	1	1	1	1	1	1	1	1	1	1	1	1	1	1	1	1	1	1	1	1	1	1	1	1	1	1	1	1	1	1	1	1	1	1	1	1	1	1	1	1
34	Left front paw Kvar stride intl	1	1	1	1	1	1	1	1	1	1	1	1	1	1	1	1	1	1	1	1	1	1	1	1	1	1	1	1	1	1	1	1	1	1	1	1	1	1	1	1	1	1	1	1	1	1	1	1
35	Left front paw Frac stride intl	1	1	1	1	1	1	1	1	1	1	1	1	1	1	1	1	1	1	1	1	1	1	1	1	1	1	1	1	1	1	1	1	1	1	1	1	1	1	1	1	1	1	1	1	1	1	1	1
36	Right front paw Median stride time	1	1	1	1	1	1	1	1	1	1	1	1	1	1	1	1	1	1	1	1	1	1	1	1	1	1	1	1	1	1	1	1	1	1	1	1	1	1	1	1	1	1	1	1	1	1	1	1
37	Right front paw Mean stride time	1	1	1	1	1	1	1	1	1	1	1	1	1	1	1	1	1	1	1	1	1	1	1	1	1	1	1	1	1	1	1	1	1	1	1	1	1	1	1	1	1	1	1	1	1	1	1	1
38	Right front paw Kvar stride time	1	1	1	1	1	1	1	1	1	1	1	1	1	1	1	1	1	1	1	1	1	1	1	1	1	1	1	1	1	1	1	1	1	1	1	1	1	1	1	1	1	1	1	1	1	1	1	1
39	Right front paw Frac stride time	1	1	1	1	1	1	1	1	1	1	1	1	1	1	1	1	1	1	1	1	1	1	1	1	1	1	1	1	1	1	1	1	1	1	1	1	1	1	1	1	1	1	1	1	1	1	1	1
40	Right front paw Median stride intl	1	1	1	1	1	1	1	1	1	1	1	1	1	1	1	1	1	1	1	1	1	1	1	1	1	1	1	1	1	1	1	1	1	1	1	1	1	1	1	1	1	1	1	1	1	1	1	1
41	Right front paw Mean stride intl	1	1	1	1	1	1	1	1	1	1	1	1	1	1	1	1	1	1	1	1	1	1	1	1	1	1	1	1	1	1	1	1	1	1	1	1	1	1	1	1	1	1	1	1	1	1	1	1
42	Right front paw Kvar stride intl	1	1	1	1	1	1	1	1	1	1	1	1	1	1	1	1	1	1	1	1	1	1	1	1	1	1	1	1	1	1	1	1	1	1	1	1	1	1	1	1	1	1	1	1	1	1	1	1
43	Right front paw Frac stride intl	1	1	1	1	1	1	1	1	1	1	1	1	1	1	1	1	1	1	1	1	1	1	1	1	1	1	1	1	1	1	1	1	1	1	1	1	1	1	1	1	1	1	1	1	1	1	1	1
44	Left hind paw Median stride time	1	1	1	1	1	1	1	1	1	1	1	1	1	1	1	1	1	1	1	1	1	1	1	1	1	1	1	1	1	1	1	1	1	1	1	1	1	1	1	1	1	1	1	1	1	1	1	1
45	Left hind paw Mean stride time	1	1	1	1	1	1	1	1	1	1	1	1	1	1	1	1	1	1	1	1	1	1	1	1	1	1	1	1	1	1	1	1	1	1	1	1	1	1	1	1	1	1	1	1	1	1	1	1
46	Left hind paw Kvar stride time	1	1	1	1	1	1	1	1	1	1	1	1	1	1	1	1	1	1	1	1	1	1	1	1	1	1	1	1	1	1	1	1	1	1	1	1	1	1	1	1	1	1	1	1	1	1	1	1
47	Left hind paw Frac stride time	1	1	1	1	1	1	1	1	1	1	1	1	1	1	1	1	1	1	1	1	1	1	1	1	1	1	1	1	1	1	1	1	1	1	1	1	1	1	1	1	1	1	1	1	1	1	1	1
48	Left hind paw Median stride intl	1	1	1	1	1	1	1	1	1	1	1	1	1	1	1	1	1	1	1	1	1	1	1	1	1	1	1	1	1	1	1	1	1	1	1	1	1	1	1	1	1	1	1	1	1	1	1	1
49	Left hind paw Mean stride intl	1	1	1	1	1	1	1	1	1	1	1	1	1	1	1	1	1	1	1	1	1	1	1	1	1	1	1	1	1	1	1	1	1	1	1	1	1	1	1	1	1	1	1	1	1	1	1	1
50	Left hind paw Kvar stride intl	1	1	1	1	1	1	1	1	1	1	1	1	1	1	1	1	1	1	1	1	1	1	1	1	1	1	1	1	1	1	1	1	1	1	1	1	1	1	1	1	1	1	1	1	1	1	1	1
51	Left hind paw Frac stride intl	1	1	1	1	1	1	1	1	1	1	1	1	1	1	1	1	1	1	1	1	1	1	1	1	1	1	1	1	1	1	1	1	1	1	1	1	1	1	1	1	1	1	1	1	1	1	1	1
52	Left knee Median stride time	1	1	1	1	1	1	1	1	1	1	1	1	1	1	1	1	1	1	1	1	1	1	1	1	1	1	1	1	1	1	1	1	1	1	1	1	1	1	1	1	1	1	1	1	1	1	1	1
53	Left knee Mean stride time	1	1	1	1	1	1	1	1	1	1	1	1	1	1	1	1	1	1	1	1	1	1	1	1	1	1	1	1	1	1	1	1	1	1	1	1	1	1	1	1	1	1	1	1	1	1	1	1
54	Left knee Kvar stride time	1	1	1	1	1	1	1	1	1	1	1	1	1	1	1	1	1	1	1	1	1	1	1	1	1	1	1	1	1	1	1	1	1	1	1	1	1	1	1	1	1	1	1	1	1	1	1	1
55	Left knee Frac stride time	1	1	1	1	1	1	1	1	1	1	1	1	1	1	1	1	1	1	1	1	1	1	1	1	1	1	1	1	1	1	1	1	1	1	1	1	1	1	1	1	1	1	1	1	1	1	1	1
56	Left knee Median stride intl	1	1	1	1	1	1	1	1	1	1	1	1	1	1	1	1	1	1	1	1	1	1	1	1	1	1	1	1	1	1	1	1	1	1	1	1	1	1	1	1	1	1	1	1	1	1	1	1
57	Left knee Mean stride intl	1	1	1	1	1	1	1	1	1	1	1	1	1	1	1	1	1	1	1	1	1	1	1	1	1	1	1	1	1	1	1	1	1	1	1	1	1	1	1	1	1	1	1	1	1	1	1	1
58	Left knee Kvar stride intl	1	1	1	1	1	1	1	1	1	1	1	1	1	1	1	1	1	1	1	1	1	1	1	1	1	1	1	1	1	1	1	1	1	1	1	1	1	1	1	1	1	1	1	1	1	1	1	1
59	Left knee Frac stride intl	1	1	1	1	1	1	1	1	1	1	1	1	1	1	1	1	1	1	1	1	1	1	1	1	1	1	1	1	1	1	1	1	1	1	1	1	1	1	1	1	1	1	1	1	1	1	1	1
60	Right hind paw Median stride time	1	1	1	1	1	1	1	1	1	1	1	1	1	1	1	1	1	1	1	1	1	1	1	1	1	1	1	1	1	1	1	1	1	1	1	1	1	1	1	1	1	1	1	1	1	1	1	1
61	Right hind paw Mean stride time	1	1	1	1	1	1	1	1	1	1	1	1	1	1	1	1	1	1	1	1	1	1	1	1	1	1	1	1	1	1	1	1	1	1	1	1	1	1	1	1	1	1	1	1	1	1	1	1
62	Right hind paw Kvar stride time	1	1	1	1	1	1	1	1	1	1	1	1	1	1	1	1	1	1	1	1	1	1	1	1	1	1	1	1	1	1	1	1	1	1	1	1	1	1	1	1	1	1	1	1	1	1	1	1
63	Right hind paw Frac stride time	1	1	1	1	1	1	1	1	1	1	1	1	1	1	1	1	1	1	1	1	1	1	1	1	1	1	1	1	1	1	1	1	1	1	1	1	1	1	1	1	1	1	1	1	1	1	1	1
64	Right hind paw Median stride intl	1	1	1	1	1	1	1	1	1	1	1	1	1	1	1	1	1	1	1	1	1	1	1	1	1	1	1	1	1	1	1	1	1	1	1	1	1	1	1	1	1	1	1	1	1	1	1	1
65	Right hind paw Mean stride intl	1	1	1	1	1	1	1	1	1	1	1	1	1	1	1	1	1	1	1	1	1	1	1	1	1	1	1	1	1	1	1	1	1	1	1	1	1	1	1	1	1	1	1	1	1	1	1	1
66	Right hind paw Kvar stride intl	1	1	1	1	1	1	1	1	1	1	1	1	1	1	1	1	1	1	1	1	1	1	1	1	1	1	1	1	1	1	1	1	1	1	1	1	1	1	1	1	1	1	1	1	1	1	1	1
67	Right hind paw Frac stride intl	1	1	1	1	1	1	1	1	1	1	1	1	1	1	1	1	1	1	1	1	1	1	1	1	1	1	1	1	1	1	1	1	1	1	1	1	1	1	1	1	1	1	1	1	1	1	1	1
68	Right knee Median stride time	1	1	1	1	1	1	1	1	1	1	1	1	1	1	1	1	1	1	1	1	1	1	1	1	1	1	1	1	1	1	1	1	1	1	1	1	1	1	1	1	1	1	1	1	1	1	1	1
69	Right knee Mean stride time	1	1	1	1	1	1	1	1	1	1	1	1	1	1	1	1	1	1	1	1	1	1	1	1	1	1	1	1	1	1	1	1	1	1	1	1	1	1	1	1	1	1	1	1	1	1	1	1
70	Right knee Kvar stride time	1	1	1	1	1	1	1	1	1	1	1	1	1	1	1	1	1	1	1	1	1	1	1	1	1	1	1	1	1	1	1	1	1	1	1	1	1	1	1	1	1	1	1	1	1	1	1	1
71	Right knee Frac stride time	1	1	1	1	1	1	1	1	1	1	1	1	1	1	1	1	1	1	1	1	1	1	1	1	1	1	1	1	1	1	1	1	1	1	1	1	1	1	1	1	1	1	1	1	1	1	1	1
72	Right knee Median stride intl	1	1	1	1	1	1	1	1	1	1	1	1	1	1	1	1	1	1	1	1	1	1	1	1	1	1	1	1	1	1	1	1	1	1	1	1	1	1	1	1	1	1	1	1	1	1	1	1
73	Right knee Mean stride intl	1	1	1	1	1	1	1	1	1	1	1	1	1	1	1	1	1	1	1	1	1	1	1	1	1	1	1	1	1	1	1	1	1	1	1	1	1	1	1	1	1	1	1	1	1	1	1	1
74	Right knee Kvar stride intl	1	1	1	1	1	1	1	1	1	1	1	1	1	1	1	1	1	1	1	1	1	1	1	1	1	1	1	1	1	1	1	1	1	1	1	1	1	1	1	1	1	1	1	1	1	1	1	1
75	Right knee Frac stride intl	1	1	1	1	1	1	1	1	1	1	1	1	1	1	1	1	1	1	1	1	1	1	1	1	1	1	1	1	1	1	1	1	1	1	1	1	1	1	1	1	1	1	1	1	1	1	1	1
[truncated: 27 more columns]
